# Supplementary material for: Circulating tumor DNA dynamic variation predicts sotorasib efficacy in KRASp.G12C‐mutated advanced non‐small cell lung cancer
Source: Cancer. 2025 May 30;131(11):e35917. doi: 10.1002/cncr.35917 (PMC12124469; doi:10.1002/cncr.35917)
Supplement: Supplementary file 3 — Supplementary Material [file CNCR-131-e35917-s003.xlsx]

## Sheet: Foglio1
Patient ID
1	PIK3CA	c.2056C>A	p.Leu686Met	missense	75
2	PIK3CA	c.1569A>G	p.Leu523=	synonymous	50.0
2	PIK3CA:exonic:NM_006218.4	c.2051T>G	p.Phe684Cys	missense	83.33
2	PIK3CA:exonic:NM_006218.4	c.2054G>A	p.Gly685Asp	missense	51.61
2	PIK3CA:exonic:NM_006218.4	c.2055C>G	p.Gly685=	synonymous	16.13
2	PIK3CA:exonic:NM_006218.4	c.2056C>A	p.Leu686Met	missense	52.94
2	PIK3CA:exonic:NM_006218.4	c.2058G>C	p.Leu686=	synonymous	6.06
3	PIK3CA	c.1572G>T	p.Arg524Ser	missense	22.22
3	PIK3CA	c.1573_1575delGAAinsCTG	p.Glu525Leu	missense	62.5
4	ALK	c.3642C>T	p.Arg1214=	synonymous	28.57
4	ALK	c.3640C>G	p.Arg1214Gly	missense	33.33
4	PIK3CA	c.2048G>T	p.Arg683Met	missense	16.13
5	PIK3CA	c.1566A>C	p.Glu522Asp	missense	44.44
5	PIK3CA	c.1571G>T	p.Arg524Met	missense	18.18
5	PIK3CA	c.2049_2050delGTinsAC	Phe684Leu	missense	90.91
5	PIK3CA	c.2054G>T	p.Gly685Asp	missense	66.67
6	PIK3CA:exonic:NM_006218.4	c.1566A>C	p.Glu522Asp	missense	42.86
6	PIK3CA:exonic:NM_006218.4	c.1569A>G	p.Leu523=	synonymous	57.14
6	PIK3CA:exonic:NM_006218.4	c.2048G>T	p.Arg683Met	missense	3.45
6	PIK3CA:exonic:NM_006218.4	c.2051_2053delTTGinsAGA	p.Phe684Ter	nonsense	90.57
7	NRAS	c.359T>C	p.Leu120Ser	missense	3.95
7	NRAS	c.356A>T	p.Asp119Val	missense	2.98
7	PIK3CA	c.1573G>T	p.Glu525Ter	nonsense	37.5
7	PIK3CA	c.1576A>T	p.Asn526Tyr	missense	44.44
7	PIK3CA	c.2048G>T	p.Arg683Met	missense	10.53
7	PIK3CA	c.2049_2050delGTinsAC	Phe684Leu	missense	76.47
8	NRAS	c.359T>C	p.Leu120Ser	missense	3.25
8	ALK	c.3627A>G	p.Arg1209=	synonymous	10.87
8	PIK3CA	c.2051T>G	p.Phe684Cys	missense	11.76
8	PIK3CA	c.2055C>G	p.Gly685=	synonymous	15.00
8	PIK3CA	c.2057T>G	p.Leu686Arg	missense	9.09
9	NRAS	c.359T>C	p.Leu120Ser	missense	4.2
9	NRAS	c.356A>T	p.Asp119Val	missense	3
9	PIK3CA	c.1572_1573insCT	p.Glu525LeufsTer36	frameshiftInsertion	75
9	PIK3CA	c.2049_2050delGTinsAC	Phe684Leu	missense	88.24
9	PIK3CA	c.2055C>G	p.Gly685=	synonymous	12.50
9	PIK3CA	c.2057T>G	p.Leu686Arg	missense	11.54
10	PIK3CA	c.1633G>A	p.Glu545Lys	missense	2.23
10	PIK3CA	c.2055C>G	p.Gly685=	synonymous	22.22
11	ALK	c.3627A>G	p.Arg1209=	synonymous	9.76
11	PIK3CA	c.1572_1573delGGinsAC	Glu525Gln	missense	33.33
11	PIK3CA	c.1578T>G	p.Asn526Lys	missense	41.67
11	PIK3CA	c.2043C>T	p.Ser681=	synonymous	22.22
11	PIK3CA	c.2047A>T	p.Arg683Trp	missense	65
11	PIK3CA	c.2048G>T	p.Arg683Met	missense	13.04
11	PIK3CA	c.2054G>A	p.Gly685Asp	missense	52
12	NRAS	c.356A>T	p.Asp119Val	missense	2.86
12	NRAS	c.128_129delAAinsGT	p.Gln43Arg	missense	20
12	PIK3CA	c.2049_2050delGTinsAC	Phe684Leu	missense	81.25
12	PIK3CA	c.2051T>G	p.Phe684Cys	missense	11.43
12	PIK3CA	c.2054G>A	p.Gly685Asp	missense	68.42
12	PIK3CA	c.2056C>A	p.Leu686Met	missense	64.29
12	EGFR	c.2361G>A	p.Gln787=	synonymous	52.14
13	NRAS	c.359T>C	p.Leu120Ser	missense	3.56
13	PIK3CA	c.2055C>G	p.Gly685=	synonymous	7.41
13	PIK3CA	c.2057T>G	p.Leu686Arg	missense	10.34
13	PIK3CA	c.2068T>C	p.Ser690Pro	missense	2.58
14	PIK3CA	c.1578T>C	p.Asn526=	synonymous	20.00
14	PIK3CA	c.2049_2050delGTinsAC	Phe684Leu	missense	88.24
14	PIK3CA	c.2055C>G	p.Gly685=	synonymous	6.90
14	PIK3CA	c.2057T>G	p.Leu686Arg	missense	6.67
15	PIK3CA	c.2048G>T	p.Arg683Met	missense	26.67
16	PIK3CA	c.2051_2053delTTGinsAGA	p.Phe684Ter	nonsense	18.18
16	PIK3CA	c.2054G>A	p.Gly685Asp	missense	71.43
16	PIK3CA	c.2056C>A	p.Leu686Met	missense	58.82
17	NRAS	c.356A>T	p.Asp119Val	missense	2.73
18	ALK	c.3627A>T	p.Arg1209=	synonymous	12.50
18	PIK3CA	c.1577A>T	p.Asn526Ile	missense	25
18	PIK3CA	c.2048G>T	p.Arg683Met	missense	12.12
19	PIK3CA	c.2049_2050delGTinsAC	Phe684Leu	missense	50
19	PIK3CA	c.2051T>G	p.Phe684Cys	missense	30
19	PIK3CA	c.2056C>A	p.Leu686Met	missense	35.29
19	PIK3CA	c.2057_2058delTGinsGA	p.Leu686Arg	missense	30.77
20	ALK	c.3627A>G	p.Arg1209=	synonymous	28.57
20	PIK3CA	c.1575_1576delAAinsCC	p.Glu525Asp	missense	33.33
21	NRAS	c.131T>A	p.Val44Glu	missense	10
21	ALK	c.3637C>A	p.Pro1213Thr	missense	66.67
21	PIK3CA	c.1566A>C	p.Glu522Asp	missense	33.33
21	PIK3CA	c.1569A>G	p.Leu523=	synonymous	57.14
21	PIK3CA	c.1572G>A	p.Arg524=	synonymous	26.67
21	PIK3CA	c.2057T>A	p.Leu686Gln	missense	6.82
22	NRAS	c.359T>C	p.Leu120Ser	missense	3.73
22	NRAS	c.130G>C	p.Val44Leu	missense	33.33
22	NRAS	c.127_128delCAinsTC	p.Gln43Ser	missense	33.33
23	ALK	c.3627A>G	p.Arg1209=	synonymous	18.75
23	PIK3CA	c.1578T>C	p.Asn526=	synonymous	18.52
23	PIK3CA	c.2054G>T	p.Gly685Val	missense	64.29
24	PIK3CA	c.2068T>C	p.Ser690Pro	missense	3.83
25	NRAS	c.356A>T	p.Asp119Val	missense	6.51
26	NRAS	c.356A>T	p.Asp119Val	missense	2.8
26	ALK	c.3637C>A	p.Pro1213Thr	missense	42.86
26	ALK	c.3635G>A	p.Arg1212His	missense	50
26	PIK3CA	c.2048G>T	p.Arg683Met	missense	22.22
26	PIK3CA	c.2051_2053delTTGinsAGA	p.Phe684Ter	nonsense	63.64
27	NRAS	c.130G>C	p.Val44Leu	missense	50
27	PIK3CA	c.2051_2053delTTGinsAGA	p.Phe684Ter	nonsense	18.18
27	EGFR	c.2254T>C	p.Ser752Pro	missense	1.15
28	NRAS	c.359T>C	p.Leu120Ser	missense	11.47
28	NRAS	c.355G>C	p.Asp119His	missense	11.28
28	NRAS	c.338T>A	p.Leu113Gln	missense	4.84
28	NRAS	c.144T>G	p.Gly48=	synonymous	12.67
28	NRAS	c.136A>C	p.Ile46Leu	missense	6.54
28	NRAS	c.133G>C	p.Val45Leu	missense	11.65
28	ALK	c.3641G>T	p.Arg1214Leu	missense	17.65
28	PIK3CA	c.1579_1580delGAinsTT	p.Asp527Phe	missense	5.99
28	PIK3CA	c.1583A>T	p.Lys528Ile	missense	21.38
28	PIK3CA	c.2047_2050delAGGTinsTGAC	p.Arg683Ter	nonsense	96.55
28	PIK3CA	c.2057T>G	p.Leu686Arg	missense	3.37
30	NRAS	c.354T>G	p.Cys118Trp	missense	3.51
30	NRAS	c.343G>T	p.Gly115Ter	nonsense	11.97
30	NRAS	c.337delC	p.Leu113Ter	nonsense	14.71
30	NRAS	c.336G>C	p.Val112=	synonymous	10.64
30	NRAS	c.335T>C	p.Val112Ala	missense	18.42
30	NRAS	c.139G>C	p.Asp47His	missense	8.7
30	NRAS	c.136_137delATinsTG	p.Ile46Ter	nonsense	3.64
30	NRAS	c.133_134delGTinsAC	p.Val45Thr	missense	3.9
30	NRAS	c.129A>C	p.Gln43His	missense	19.7
30	ALK	c.3634C>A	p.Arg1212Ser	missense	46.67
30	PIK3CA	c.1582A>G	p.Lys528Glu	missense	13.29
30	PIK3CA	c.1585G>C	p.Glu529Gln	missense	6.4
30	PIK3CA	c.2038G>C	p.Val680Leu	missense	20
30	PIK3CA	c.2041A>C	p.Ser681Arg	missense	66.67
31	NRAS	c.357T>C	p.Asp119=	synonymous	13.03
31	NRAS	c.344G>C	p.Gly115Ala	missense	8.91
31	NRAS	c.343G>T	p.Gly115Ter	nonsense	17.39
31	NRAS	c.337delC	p.Leu113Ter	nonsense	29.41
31	NRAS	c.335T>C	p.Val112Ala	missense	7.69
31	NRAS	c.144T>G	p.Gly48=	synonymous	27.55
31	NRAS	c.139G>C	p.Asp47His	missense	5.77
31	ALK	c.3628G>T	p.Glu1210Ter	nonsense	53.42
31	ALK	c.3627A>G	p.Arg1209=	synonymous	10
31	PIK3CA	c.2040_2041insCTGGTTTGGG	p.Ser681LeufsTer27	frameshiftInsertion	76.92
31	PIK3CA	c.2053_2054delGGinsAT	p.Gly685Ile	missense	29.21
31	PIK3CA	c.3151T>G	p.Trp1051Gly	missense	3.62
31	EGFR	c.2387G>A	p.Gly796Asp	missense	1.2
